# Supplementary material for: Accuracy of Treatment Recommendations by Pragmatic Evidence Search and Artificial Intelligence: An Exploratory Study
Source: Diagnostics (Basel). 2024 Mar 1;14(5):527. doi: 10.3390/diagnostics14050527 (PMC10930878; doi:10.3390/diagnostics14050527)
Supplement: Supplementary file 1 [file diagnostics-14-00527-s001.zip]

Archive with 1 entries (1 files):
- diagnostics-2830825-supplementary.pdf
